# Supplementary material for: Ionizing Radiation Dose Differentially Affects the Host–Microbe Relationship over Time
Source: Microorganisms. 2024 Sep 30;12(10):1995. doi: 10.3390/microorganisms12101995 (PMC11509422; doi:10.3390/microorganisms12101995)
Supplement: Supplementary file 1 [file microorganisms-12-01995-s001.zip]

Archive with 1 entries (1 files):
- microorganisms-3181536-supplementary.pdf
